# Supplementary material for: Unearthing soil arthropod diversity through DNA metabarcoding
Source: PeerJ. 2022 Feb 1;10:e12845. doi: 10.7717/peerj.12845 (PMC8815377; doi:10.7717/peerj.12845)
Supplement: Supplemental Information 8 [file peerj-10-12845-s008.zip]

Archive with 4 entries (4 files):
- abundance filtering and statistical anlayses.r
- Assign Taxonomy to OTUs.R
- functions.R
- JAMP pipeline.R
