# Supplementary material for: Unearthing soil arthropod diversity through DNA metabarcoding
Source: PeerJ. 2022 Feb 1;10:e12845. doi: 10.7717/peerj.12845 (PMC8815377; doi:10.7717/peerj.12845)
Supplement: Supplemental Information 8 [file peerj-10-12845-s008.zip › JAMP pipeline.R]

library("JAMP")

## make the empty folder and put the runs to process in the subfoleder _Data
Empty_folder()

#### run this to keep short sequences when truncating ####
U_truncate <- function(files="latest", left=0, right=0, trunclen=NA, fastq=T, rename=T, keepshort=F, exe="usearch", delete_data=T){
  
  folder <- Core(module="U_truncate", delete_data=delete_data)
  cat(file="log.txt", c("\n","Version v0.2", "\n"), append=T, sep="\n")
  message(" ")
  
  files_to_delete <- NULL
  
  if (files[1]=="latest"){
    source(paste(folder, "/robots.txt", sep=""))
    files <- list.files(paste(last_data, "/_data", sep=""), full.names=T)
  }
  
  temp <- paste("Starting to truncate reads of ", length(files), " samples.", sep="")
  message(temp)
  message(" ")
  cat(file="log.txt", temp, append=T, sep="\n")
  
  
  
  # new file names
  
  new_names <- sub(".*(_data/.*)", "\\1", files)
  if(rename){ # rename files to indicate trimming
    new_names <- sub(".fast", "_trunc.fast", new_names)
  }
  new_names <- paste(folder, "/", new_names, sep="")
  
  
  # allow for vector truncation (in case of r1 or r2)
  
  cmd <- paste("-fastx_truncate \"", files,"\"", " -stripleft ", left, " -stripright ", right, if(!is.na(trunclen)){paste(" -trunclen ", trunclen, sep="")}, if(keepshort){paste(" -padlen ", trunclen, sep="")}, if(fastq){" -fastqout "} else {" -fastaout "}, "\"", new_names, "\"", sep="")
  
  files_to_delete <- c(files_to_delete, new_names)
  
  tab_exp <- NULL
  for (i in 1:length(cmd)){
    system2(exe, cmd[i], stdout=T, stderr=T)
    
    new_count <- Count_sequences(new_names[i], fastq= fastq)
    old_count <- Count_sequences(files[i], fastq= fastq)
    passed <- round(new_count/old_count*100, digits=2)
    
    A <- system2(exe, paste("-fastx_info \"", new_names[i], "\" -secs 5", sep=""), stdout=T, stderr=T)
    medianL <- as.numeric(sub(".*median (.*), hi.*", "\\1", A[grep("Lengths min ", A)]))
    
    cat(file=paste(folder, "/_stats/log_length.txt", sep=""), new_names[i], "\n", A,"\n\n", append=T, sep="\n")
    
    
    tab_exp <- rbind(tab_exp, c(sub(".*_data/(.*)", "\\1", new_names[i]), new_count, passed, medianL))
    
    meep <- paste(sub(".*_data/(.*)", "\\1", new_names[i]), ": ", passed, "% passed - medianL: ", medianL, sep="")
    message(meep)
    cat(file="log.txt", meep, append=T, sep="\n")
  }
  
  cat(file="log.txt", "\n", append=T, sep="\n")
  
  tab_exp <- data.frame(tab_exp)
  names(tab_exp) <- c("Sample", "Abundance", "pct_pass", "medianL")
  write.csv(tab_exp, paste(folder, "/_stats/", sub("(.)_.*", "\\1", folder), "_truncate_pass.csv", sep=""))
  
  
  message(" ")
  message("Module completed!")
  
  cat(file=paste(folder, "/robots.txt", sep=""), "\n# DELETE_START", files_to_delete, "# DELETE_END", append=T, sep="\n")
  
  cat(file="log.txt", paste(Sys.time(), "*** Module completed!", "", sep="\n"), append=T, sep="\n")
}


####prepare data ####

# trim forward primers (reverse will be cut when truncating)
Cutadapt(forward="TTATAATTGGDGGWTTTGGWAATTG", # ancientlepF3
         anchoring=F, exe="/Users/monicayoung/miniconda3/bin/cutadapt") # RLep + HCO2198


# discard the reads that are too short, but keeps all long reads for truncating, ldist=T plots lengths
Minmax(min=(350), max = 600, exe="/Users/monicayoung/miniconda3/bin/cutadapt")

#cuts all sequences at 463 bp, and keeps all the shorter ones by adding n's to them
U_truncate(trunclen = 463, keepshort=T, exe="/Users/monicayoung/Documents/usearch")

U_max_ee(max_ee=2.3, exe="/Users/monicayoung/Documents/usearch")


#cluster OTUs 
U_cluster_otus(exe="/Users/monicayoung/Documents/usearch8.0.1623_i86osx32",
                exeV="/Users/monicayoung/Documents/vsearch", minuniquesize = 2, otu_radius_pct=3)

Remove_last_folder() # run this to remove last folder if any steps need to be redone
